# Supplementary material for: Identification of immune-related endoplasmic reticulum stress genes in proliferative diabetic retinopathy using bioinformatics analysis
Source: Front Endocrinol (Lausanne). 2024 Aug 30;15:1341206. doi: 10.3389/fendo.2024.1341206 (PMC11392777; doi:10.3389/fendo.2024.1341206)
Supplement: Supplementary file 3 [file Table3.xlsx]

## Sheet: Sheet1
Supplementary Table S3：The mRNA levels of BCL2, CCL2, IL-1Β, TLR4, TNF, and TP53
	CCL2	β-actin	ΔCт		ΔΔCт	RQ
HG	21.3281	13.8842	7.44399		-0.844988	1.79625
HG	21.3848	13.8842	7.50061		-0.788368	1.72712
HG	21.4168	13.8842	7.53262		-0.756355	1.68922
Control	21.6778	13.3434	8.3344	8.28897	0.045424	0.969005
Control	21.5782	13.3434	8.23476		-0.054211	1.03829
Control	21.6412	13.3434	8.29776		0.008787	0.993928
	TLR4	β-actin	ΔCт		ΔΔCт	RQ
HG	25.4828	13.8842	11.5986		-1.14132	2.20582
HG	25.5708	13.8842	11.6866		-1.0533	2.07528
HG	25.7265	13.8842	11.8424		-0.897564	1.86292
Control	26.2564	13.3032	12.9531	12.7399	0.213218	0.862611
Control	25.7893	13.3032	12.4861		-0.253854	1.19239
Control	26.0838	13.3032	12.7806		0.0406367	0.972226
	TP53	β-actin	ΔCт		ΔΔCт	RQ
HG	23.4118	13.8842	9.52764		-1.09197	2.13165
HG	23.6116	13.8842	9.72743		-0.892176	1.85597
HG	23.4579	13.8842	9.57374		-1.04587	2.06461
Control	23.8484	13.3032	10.5451	10.6196	-0.0744917	1.05299
Control	23.8433	13.3032	10.54		-0.0795957	1.05672
Control	24.0769	13.3032	10.7737		0.154087	0.898701
	TNF-α	β-actin	ΔCт		ΔΔCт	RQ
HG	21.6972	14.3521	7.34509		-0.609909	1.52616
HG	21.7322	14.3521	7.38005		-0.574952	1.48963
HG	21.9677	14.3521	7.61556		-0.339441	1.26527
Control	22.4205	14.5628	7.85768	7.955	-0.0973153	1.06978
Control	22.567	14.5628	8.00419		0.0491937	0.966476
Control	22.5659	14.5628	8.00312		0.0481217	0.967195
	BCL2	β-actin	ΔCт		ΔΔCт	RQ
HG	27.1794	13.9222	13.2571		-0.483131	1.39777
HG	26.8842	13.9222	12.962		-0.778265	1.71507
HG	26.8486	13.9222	12.9264		-0.813843	1.75789
Control	28.4602	14.5628	13.8974	13.7403	0.157157	0.89679
Control	28.273	14.5628	13.7102		-0.0300727	1.02106
Control	28.1759	14.5628	13.6132		-0.127085	1.09208
	IL-1β	β-actin	ΔCт		ΔΔCт	RQ
HG	31.2345	15.4389	15.7956		-1.8064	3.49768
HG	31.6455	15.4389	16.2066		-1.39541	2.63063
HG	31.7854	15.4389	16.3465		-1.25551	2.38752
Control	32.266	14.6576	17.6084	17.602	0.006351	0.995607
Control	32.514	14.6576	17.8564		0.254366	0.838355
Control	31.9989	14.6576	17.3413		-0.260717	1.19807
