# Supplementary material for: Identification of immune-related endoplasmic reticulum stress genes in proliferative diabetic retinopathy using bioinformatics analysis
Source: Front Endocrinol (Lausanne). 2024 Aug 30;15:1341206. doi: 10.3389/fendo.2024.1341206 (PMC11392777; doi:10.3389/fendo.2024.1341206)
Supplement: Supplementary file 4 [file Table4.xlsx]

## Sheet: Sheet1
Supplementary Table S4: Identified 9 small molecular drugs by cMAP
Rank	Score	ID	cMAP name	MOA/Description
1	-99.89	BRD-K16508793	diazepam	Benzodiazepine receptor agonist
2	-99.86	BRD-K61951118	FG-7142	GABA benzodiazepine site receptor inverse agonist
3	-99.79	BRD-K76872913	benzanthrone	Aromatic hydrocarbon derivative
4	-99.68	BRD-K67860401	AR-A014418	Glycogen synthase kinase inhibitor
5	-99.66	BRD-K88560311	rucaparib	PARP inhibitor
6	-99.54	BRD-K21350491	phenamil	TRPV antagonist
7	-99.47	BRD-K95885906	quercetagetin	PIM inhibitor
8	-99.47	BRD-K02407574	parbendazole	Tubulin inhibitor
